# Supplementary material for: Willow (Salix spp.) bark hot water extracts inhibit both enveloped and non-enveloped viruses: study on its anti-coronavirus and anti-enterovirus activities
Source: Front Microbiol. 2023 Nov 8;14:1249794. doi: 10.3389/fmicb.2023.1249794 (PMC10663278; doi:10.3389/fmicb.2023.1249794)
Supplement: Supplementary file 2 [file Table_1.xlsx]

## Sheet: Taul1
Supplementary Table S1. Compounds tentatively identified from hot water extracts of salix clones with LC-DAD-Orbitrap-MS.
No.	Retention time (min)	Tentative identification	Selected ion	Elemental composition of the ion	Measured mass	Calculated mass	Mass error (ppm)	MS2 fragmentation	UV λmax absorption (> 250) (nm)
1	2.2	Prodelphinidin trimer (3×GC)	[M-H]-	C45H37O21	913.183	913.183	‒0.19	727; 609; 423; 305; 243; 177; 125	273
2	2.212	Prodelphinidin dimer (2×GC)	[M-H]-	C30H25O14	609.125	609.125	‒0.74	423; 305; 177; 125	272
3	2.331	Gallocatechin	[M-H]-	C15H13O7	305.067	305.067	1.23	261; 219; 179; 167; 137; 125	275
4	2.545	Prodelphinidin trimer (2×GC, 1×C)	[M-H]-	C45H37O20	897.189	897.188	0.93	711; 593; 543; 425; 289; 243; 177; 125	278
5	2.594	Caffeoylquinic acid	[M-H]-	C16H17O9	353.087	353.088	‒0.98	-	303; 323
6	2.598	Prodelphinidin dimer (1×GC, 1×C)	[M-H]-	C30H25O13	593.13	593.13	0.11	467; 425; 407; 305; 289; 255; 177; 125	277
7	2.62	unknown	[M-H]-	C18H23O13	447.114	447.114	‒0.03	152; 108	267
8	2.821	Prodelphinidin trimer (1×GC, 2×C)	[M-H]-	C45H37O19	881.193	881.193	‒0.31	695; 577; 543; 467; 465; 451; 425; 407; 289; 243; 177; 125	280
9	2.821	Prodelphinidin trimer (1×GC, 2×C)	[M-H]-	C45H37O19	881.193	881.193	‒0.29	695; 577; 593; 543; 467; 465; 425; 407; 289; 287; 243; 177; 125	280
10	2.856	Procyanidin dimer (2×C)	[M-H]-	C30H25O12	577.135	577.135	0.04	451; 425; 407; 289; 161; 125	279
11	2.995	Prodelphinidin tetramer (1×GC, 3×C)	[M-H]-	C60H49O25	1169.26	1169.26	0.92	983; 865; 739; 695; 577; 423; 287; 177; 161; 125	280
12	3.002	Caffeoylquinic acid	[M-H]-	C16H17O9	353.087	353.088	‒0.89	191; 93; 85	300; 326
13	3.01	Catechin	[M-H]-	C15H13O6	289.072	289.072	0.41	245; 203; 123; 109	279
14	3.02	Procyanidin dimer (2×C)	[M-H]-	C30H25O12	577.135	577.135	0.4	451; 425; 407; 289; 125	278
15	3.114	Caffeoylquinic acid	[M-H]-	C16H17O9	353.088	353.088	1.74	191; 179; 173; 135; 93; 85	a)
16	3.155	Procyanidin trimer (3×C)	[M-H]-	C45H37O18	865.199	865.199	0.02	695; 577; 407; 289; 287; 243; 161; 125	279
17	3.29	Procyanidin tetramer (4×C)	[M-H]-	C60H49O24	1153.26	1153.26	0.86	983; 865; 695; 577; 575; 449; 407; 287; 243; 175; 161; 125	278
18	3.353	unknown	[M-H]-	C27H31O15	595.167	595.167	0.21	475; 385; 355; 235; 119	265; 341
19	3.35	unknown	[M-H]-	C18H25O10	401.145	401.145	‒1.40	269; 233; 161; 113;101; 85; 71; 55	b)
20	3.406	Epicatechin	[M-H]-	C15H13O6	289.071	289.072	‒1.08	245; 123; 109	278
21	3.458	Coumaroylquinic acid	[M-H]-	C16H17O8	337.093	337.093	0.09	191; 163; 119; 93	311
22	3.58	Ampelopsin	[M-H]-	C15H11O8	319.046	319.046	‒0.24	301; 193; 125	289 ; 340 sh
23	3.673	Quercetin derivative	[M-H]-	C32H37O20	741.189	741.188	1.37	300; 271; 255; 243; 227; 199; 151	254; 354
24	3.704	unknown	[M-H]-	C26H33O12	537.197	537.198	‒0.52	489; 327;195; 165; 149; 121	308
25	3.734	Methyltaxifolin hexoside	[M-H]-	C21H19O13	479.083	479.083	0.1	316; 287; 271; 259; 243; 214; 179; 151; 124	283; 345 sh
26	3.7546	unknown c)	[M-H]-	C21H17O14	493.062	493.062	‒0.63	317; 299; 271; 243; 227; 199; 179; 151; 137; 109	a)
27	3.813	unknown	[M-H]-	C26H35O12	539.213	539.213	‒1.32	491; 343; 329; 195; 165; 149; 121	278; 310 sh
28	3.822	Quercetin derivative	[M-H]-	C26H27O16	595.131	595.13	1.3	300; 271; 255; 243; 227; 215; 199; 151	254; 354
29	3.856	unknown	[M-H]-	C19H27O10	415.161	415.161	0.51	191; 149; 131; 99; 89; 71; 59	b)
30	3.982	Isorhamnetin derivative	[M-H]-	C33H39O20	755.205	755.204	1	315; 314; 299; 285; 271; 255; 243; 227; 215; 199; 183; 171; 151; 107	253; 354
31	3.994	Quercetin diglycoside	[M-H]-	C27H29O16	609.146	609.146	‒0.18	301; 300; 271; 255; 243; 227; 199; 151; 107	255; 354
32	4.049	unknown	[M-H]-	C18H23O11	415.124	415.125	‒0.93	253; 149; 125; 81; 57	291; 320
33	4.114	Quercetin hexoside	[M-H]-	C21H19O12	463.089	463.088	0.65	301; 300; 271; 255; 243; 227; 199; 151	260; 353
34	4.126	Quercetin hexuronoside	[M-H]-	C21H17O13	477.067	477.067	‒0.53	301; 255; 179; 151; 121; 109; 107	255; 354
35	4.14	Kaempferol derivative	[M-H]-	C26H27O15	579.135	579.136	‒0.28	429; 285; 284; 255; 227; 211; 183; 151; 132; 107	265; 348
36	4.189	unknown	[M-H]-	C30H21O16	637.084	637.084	0.74	557; 511; 493; 475; 449; 407; 385; 313; 295; 267; 257; 211; 183; 151	283
37	4.19	Isorhamnetin derivative	[M-H]-	C27H29O16	609.147	609.146	1.12	459; 315; 314; 299; 285; 271; 257; 255; 243, 227; 215; 199; 171; 151; 107	253; 354
38	4.24	Taxifolin hexoside	[M-H]-	C21H21O12	465.104	465.104	‒0.26	313; 303;151; 107; 65	282; 310; 322
39	4.32	Salicortin	[M-H]-	C20H23O10	423.13	423.13	0.07	317; 299; 285; 155; 137; 123; 121; 109; 93; 83	270
40	4.37174	unknown c)	[M-H]-	C30H17O16	633.053	633.052	1.14	435; 435; 391; 349; 325; 299; 279; 255; 227; 199; 179; 151; 107	275; 346 sh
41	4.372	unknown c)	[M-H]-	C30H19O16	635.068	635.068	0.27	617; 573; 509; 419; 329; 283; 255; 227; 178; 151	282; 355
42	4.378	Quercetin derivative	[M-H]-	C28H29O17	637.14	637.141	‒1.31	300; 271; 255; 227; 215; 199; 187; 171; 151	254; 354
43	4.523	unknown	[M-H]-	C40H55O19	839.335	839.334	1.13	807; 789; 779; 747; 651; 279; 223; 134	315
44	4.543	Isorhamnetin hexoside	[M-H]-	C22H21O12	477.103	477.104	‒0.96	314; 299; 285; 271; 257; 243; 227; 215; 199; 171	254; 353
45	4.602	Isorhamnetin hexuronoside	[M-H]-	C22H19O13	491.084	491.083	1.97	315; 300; 271; 255; 243; 227; 199; 151	254; 354
46	4.806	Isorhamnetin derivative	[M-H]-	C29H31O17	651.157	651.157	0.47	314; 299; 285; 271; 257;255; 243; 227; 215; 199; 187; 171; 151	252; 267; 354
47	4.831	unknown	[M-H]-	C36H55O14	711.361	711.36	1.65	693; 113; 101	b)
48	4.88	Eriodictyol hexoside	[M-H]-	C21H21O11	449.109	449.109	‒0.37	407; 287; 151; 135; 107; 83; 65	282; 321; 335
49	5.113	Isorhamnetin acetylhexoside	[M-H]-	C24H23O13	519.114	519.114	‒0.72	314; 299; 285; 271; 257; 243; 215; 199; 171	267; 354
50	5.14	acetyl salicortin	[M-H]-	C22H25O11	465.14	465.14	‒0.96	423; 405; 325;155; 137; 123;121; 109; 93; 83; 81; 59	b)
51	5.217	unknown	[M-H]-		439.107			409; 314; 111; 97; 80	280
52	5.621	unknown	[M-H]-	C21H35O10	447.224	447.224	0.89	191; 149; 131; 89; 71; 59	b)
53	5.674	unknown	[M-H]-	C21H35O10	447.224	447.224	0.65	191; 149; 131; 101; 89; 71; 59	b)
54	6.132	unknown	[M-H]-	C18H31O5	327.218	327.218	1.44	229; 211; 171	b)
55	6.503	unknown	[M-H]-	C18H33O5	329.234	329.233	0.92	229; 211; 183; 171; 99	b)
a overlapping with impurities
b) too dilute sample or no absorption
c) present only in stem extract and its fractions
GC = Gallocatechin or epigallocatechin; C = Catechin or epicatechin; sh = shoulder
