# Supplementary material for: Willow (Salix spp.) bark hot water extracts inhibit both enveloped and non-enveloped viruses: study on its anti-coronavirus and anti-enterovirus activities
Source: Front Microbiol. 2023 Nov 8;14:1249794. doi: 10.3389/fmicb.2023.1249794 (PMC10663278; doi:10.3389/fmicb.2023.1249794)
Supplement: Supplementary file 3 [file Table_2.xlsx]

## Sheet: Taul1
Supplementary Table S2. The composition of willow bark extracts determined by LC‒DAD‒Orbitrap-MS
No.	Tentative identification	Salix spp. bark samples
		1	2	3	4	5	6	7	8	9	10	11	12	13	14	15	16	p-16
1	Prodelphinidin trimer (3×GC)			x	x	x	x	x		x
2	Prodelphinidin dimer (2×GC)	x		x	x	x	x	x		x				trace		trace		trace
3	(Epi)gallocatechin	x	trace	x	x	x	x	x	trace	x	trace			x		trace	x	x
4	Prodelphinidin trimer (2×GC, 1×C)	x		x	x	x	x	x		x				x		x	x	x
5	Caffeoylquinic acid												trace	x	x	x	x	x
6	Prodelphinidin dimer (1×GC, 1×C)	x	trace	x	x	x	x	x		x	trace			x		x	x	x
7	unknown	x		x								x		x	x	x	x	x
8	Prodelphinidin trimer (1×GC, 2×C)	x		x	x	x	x	x		x						x	x	x
9	Prodelphinidin trimer (1×GC, 2×C)									x
10	Procyanidin dimer (2×C)	x	x	x	x	x	x	x	x	x	x		x	x	x	x	x	x
11	Prodelphinidin tetramer (1×GC, 3×C)	trace		x	trace	trace	x	x		x								x
12	Caffeoylquinic acid	trace	x	trace					trace	trace	trace				x	x	x	x
13	Catechin	x	x	x	x	x	x	x	x	x	x	trace	x	x	x	x	x	x
14	Procyanidin dimer (2×C)	x	x	x	x	x	x	x	x	x	x			x	x	x	x	x
15	Caffeoylquinic acid			trace											x	x
16	Procyanidin trimer (3×C)	x	x	x	x	x	x	x	x	x	x		x	x	x	x	x	x
17	Procyanidin tetramer (4×C)	trace	x	x	trace	x	x	x	x	x	x		x	x	x	x	x	x
18	unknown	trace	trace		trace	trace	x	x		trace	x	x	x				x	x
19	unknown	x	x	x	x	x	x	x	x	x	x	x	x	x	x	x	x	x
20	Epicatechin	trace	x	x	x	x	x	x	x	x	x		trace	x	x	x	x	x
21	Coumaroylquinic acid														trace	trace	trace	trace
22	Ampelopsin			trace	trace	trace	trace	trace		trace				trace		x	trace	x
23	Quercetin derivative		x	trace								x	x	x	x		x	x
24	unknown	trace	trace	trace		trace	trace				trace	trace		x	x	x	x	x
25	Methyltaxifolin hexoside	x	x	x	x	x	x	x	trace	x	trace					x	x	x
26	unknown
27	unknown	x		x		x			x	x	x		x		x	x	x	x
28	Quercetin derivative		x	x			x		x	x	x	x	x	x			x	x
29	unknown	x	x	x	trace	x	trace	trace	trace	x	x	x	x	x	x	x	x	x
30	Isorhamnetin derivative		trace											trace			x	x
31	Quercetin derivative	x	x	trace	x	x	trace	x		x	x	x	x	x		x	x	x
32	unknown				trace								trace		trace	trace	x	x
33	Quercetin hexoside	x	x	x	x	x	x	x	x	x	x	x	x	x	x	x	x	x
34	Quercetin hexuronoside	x	trace	x											trace	trace	trace	trace
35	Kaempferol derivative																trace	trace
36	unknown	trace		trace	trace	trace		trace						x	trace	x	x	x
37	Isorhamnetin derivative		trace											trace			trace	trace
38	Taxifolin hexoside	x	trace	x	x	x	x	trace	trace	trace	trace	trace	trace			x	trace	trace
39	Salicortin	x	x	x	x	x	trace		x	x	x	x	x	x	trace		x	x
40	unknown
41	unknown
42	Quercetin derivative				trace			trace			trace			x				x
43	unknown													trace	x			trace
44	Isorhamnetin hexoside	x	trace	trace	x	x	trace	trace	trace	trace					x	x	trace	trace
45	Isorhamnetin hexuronoside	trace					trace
46	Isorhamnetin derivative													trace			trace	trace
47	unknown				trace									x		x	x	x
48	Eriodictyol hexoside	x		x	x	x	x	trace	trace		trace	trace	trace			x
49	Isorhamnetin acetylhexoside															trace
50	acetyl salicortin	x	x	x	trace	x	x	trace	x	x	x	trace	x	trace	trace			trace
51	unknown																x	x
52	unknown	x	x	trace	x	x	x	x	x	x	x	x	x	x	x	trace	x	x
53	unknown	x	x	trace	x	x	x	x	x	x	x	x	x	x	x	x	x	x
54	unknown	x	x	x	trace	x	x	x	x	x	x	x	x	x	x	x	x	x
55	unknown	x	x	x	x	trace	trace	x	x	x	x	x	x	x	x	x	x	x
GC = Gallocatechin or epigallocatechin; C = Catechin or epicatechin
