# Supplementary material for: Willow (Salix spp.) bark hot water extracts inhibit both enveloped and non-enveloped viruses: study on its anti-coronavirus and anti-enterovirus activities
Source: Front Microbiol. 2023 Nov 8;14:1249794. doi: 10.3389/fmicb.2023.1249794 (PMC10663278; doi:10.3389/fmicb.2023.1249794)
Supplement: Supplementary file 4 [file Table_3.xlsx]

## Sheet: Taul1
Supplementary Table S3. The composition of the stem extract and its fractions 1-8 determined by LC‒DAD‒Orbitrap-MS
No.	Tentative identification	Stem extract	fr.1	fr.2	fr.3	fr.4	fr.5	fr.6	fr.7
1	Prodelphinidin trimer (3×GC)	trace							x
2	Prodelphinidin dimer (2×GC)	x						x
3	(Epi)gallocatechin	x					x
4	Prodelphinidin trimer (2×GC, 1×C)	x						x	x
5	Caffeoylquinic acid	x		x
6	Prodelphinidin dimer (1×GC, 1×C)	x					x	x
7	unknown	x	x
8	Prodelphinidin trimer (1×GC, 2×C)	x						x	x
9	Prodelphinidin trimer (1×GC, 2×C)	trace						x	x
10	Procyanidin dimer (2×C)	x					x
11	Prodelphinidin tetramer (1×GC, 3×C)	x							x
12	Caffeoylquinic acid	x		x
13	Catechin	x				x	x
14	Procyanidin dimer (2×C)	x					x	x
15	Caffeoylquinic acid	x		x
16	Procyanidin trimer (3×C)	x						x	x
17	Procyanidin tetramer (4×C)	x							x
18	unknown	x	x	x
19	unknown	x	x	x
20	Epicatechin	x					x
21	Coumaroylquinic acid	x		x
22	Ampelopsin	x					x
23	Quercetin derivative	x			x	x
24	unknown	x		x
25	Methyltaxifolin hexoside	x					x
26	unknown	trace			x
27	unknown	x		x
28	Quercetin derivative	x				x
29	unknown	x	x
30	Isorhamnetin derivative	x			x
31	Quercetin derivative	x				x
32	unknown	x		x
33	Quercetin hexoside	x				x	x
34	Quercetin hexuronoside	x			x
35	Kaempferol derivative	x				x
36	unknown	x						x
37	Isorhamnetin derivative	x				x
38	Taxifolin hexoside
39	Salicortin	x	x
40	unknown	x							x
41	unknown	x						x
42	Quercetin derivative	x				x
43	unknown	x	x
44	Isorhamnetin hexoside	x			x	x
45	Isorhamnetin hexuronoside	x		x	x
46	Isorhamnetin derivative	x				x
47	unknown	x	x
48	Eriodictyol hexoside	trace
49	Isorhamnetin acetylhexoside	x				x	x
50	Acetyl salicortin
51	unknown	trace		x
52	unknown	x	x
53	unknown	x	x	x
54	unknown	x	x	x
55	unknown	x	x	x
GC = Gallocatechin or epigallocatechin; C = Catechin or epicatechin
